# Supplementary material for: Mitochondrial and Nuclear Markers Reveal Contrasting Patterns of Genetic Diversity in the Red Palm Weevil (Rhynchophorus ferrugineus) from Qassim Province, Saudi Arabia
Source: Life (Basel). 2026 Jul 20;16(7):1200. doi: 10.3390/life16071200 (PMC13412979; doi:10.3390/life16071200)
Supplement: Supplementary file 1 [file life-16-01200-s001.zip]

Archive with 3 entries (3 files):
- File S1-Pairewise distance COI.xlsx
- File S2-Pairewise distance ITS.xlsx
- life-4385976-supplementary.pdf
