# Supplementary material for: Mitochondrial and Nuclear Markers Reveal Contrasting Patterns of Genetic Diversity in the Red Palm Weevil (Rhynchophorus ferrugineus) from Qassim Province, Saudi Arabia
Source: Life (Basel). 2026 Jul 20;16(7):1200. doi: 10.3390/life16071200 (PMC13412979; doi:10.3390/life16071200)
Supplement: Supplementary file 1 [file life-16-01200-s001.zip › File S1-Pairewise distance COI.xlsx]

## Sheet: MatrixOutput
	SA1-2_(MW507794)_{Gp_1_(Qassim_haplotypes)}	SA1-4-4_(MW507796)_{Gp_1_(Qassim_haplotypes)}	SA1-5_(MW507797)_{Gp_1_(Qassim_haplotypes)}	SA2-3_(MW507798)_{Gp_1_(Qassim_haplotypes)}	SA3-3-c_(MW507799)_{Gp_1_(Qassim_haplotypes)}	SA1-4-2_(MW507795)_{Gp_1_(Qassim_haplotypes)}	SA3-5_(MW507800)_{Gp_1_(Qassim_haplotypes)}	SA4-1-2_(MW507801)_{Gp_1_(Qassim_haplotypes)}	SA4-3_(MW507802)_{Gp_1_(Qassim_haplotypes)}	SA5-1-1_(MW507803)_{Gp_1_(Qassim_haplotypes)}	SA5-3_(MW507804)_{Gp_1_(Qassim_haplotypes)}	SA7-3-2_(MW507805)_{Gp_1_(Qassim_haplotypes)}	SA7-7-2_(MW507806)_{Gp_1_(Qassim_haplotypes)}	SA8-2_(MW507807)_{Gp_1_(Qassim_haplotypes)}	SA9-1_(MW507808)_{Gp_1_(Qassim_haplotypes)}	SA9-2_(MW507809)_{Gp_1_(Qassim_haplotypes)}	SA1-4-1_(PZ578202)_{Gp_1_(Qassim_haplotypes)}	SA8-4-2_(PZ578203)_{Gp_1_(Qassim_haplotypes)}	SA1-4-3_(PZ578204)_{Gp_1_(Qassim_haplotypes)}	SA2-1_(PZ578205)_{Gp_1_(Qassim_haplotypes)}	SA2-2_(PZ578206)_{Gp_1_(Qassim_haplotypes)}	SA2-4_(PZ578207)_{Gp_1_(Qassim_haplotypes)}	SA2-5_(PZ578208)_{Gp_1_(Qassim_haplotypes)}	SA2a1_(PZ578209)_{Gp_1_(Qassim_haplotypes)}	SA2a2_(PZ578210)_{Gp_1_(Qassim_haplotypes)}	SA1-1_(PZ578201)_{Gp_1_(Qassim_haplotypes)}	SA3-1-1_(PZ578211)_{Gp_1_(Qassim_haplotypes)}	SA3-1-2_(PZ578212)_{Gp_1_(Qassim_haplotypes)}	SA3-2-1_(PZ578213)_{Gp_1_(Qassim_haplotypes)}	SA3-2-2_(PZ578214)_{Gp_1_(Qassim_haplotypes)}	SA3-3-a_(PZ578215)_{Gp_1_(Qassim_haplotypes)}	SA3-4-1_(PZ578216)_{Gp_1_(Qassim_haplotypes)}	SA3-4-2_(PZ578217)_{Gp_1_(Qassim_haplotypes)}	SA4-1-1_(PZ578218)_{Gp_1_(Qassim_haplotypes)}	SA5-1-2_(PZ578220)_{Gp_1_(Qassim_haplotypes)}	SA5-2_(PZ578221)_{Gp_1_(Qassim_haplotypes)}	SA5-4_(PZ578222)_{Gp_1_(Qassim_haplotypes)}	SA6-1_(PZ578224)_{Gp_1_(Qassim_haplotypes)}	SA5-5_(PZ578223)_{Gp_1_(Qassim_haplotypes)}	SA6-2_(PZ578225)_{Gp_1_(Qassim_haplotypes)}	SA7-2-1_(PZ578226)_{Gp_1_(Qassim_haplotypes)}	SA7-2-2_(PZ578227)_{Gp_1_(Qassim_haplotypes)}	SA7-3-1_(PZ578228)_{Gp_1_(Qassim_haplotypes)}	SA7-4_(PZ578229)_{Gp_1_(Qassim_haplotypes)}	SA7-7-1_(PZ578230)_{Gp_1_(Qassim_haplotypes)}	SA7-7-3_(PZ578231)_{Gp_1_(Qassim_haplotypes)}	SA8-1_(PZ578232)_{Gp_1_(Qassim_haplotypes)}	SA8-3_(PZ578233)_{Gp_1_(Qassim_haplotypes)}	SA8-4-1_(PZ578234)_{Gp_1_(Qassim_haplotypes)}
SA1-2_(MW507794)_{Gp_1_(Qassim_haplotypes)}
SA1-4-4_(MW507796)_{Gp_1_(Qassim_haplotypes)}	0
SA1-5_(MW507797)_{Gp_1_(Qassim_haplotypes)}	0	0
SA2-3_(MW507798)_{Gp_1_(Qassim_haplotypes)}	0	0	0
SA3-3-c_(MW507799)_{Gp_1_(Qassim_haplotypes)}	0.00188508	0.00188508	0.00188508	0.00188508
SA1-4-2_(MW507795)_{Gp_1_(Qassim_haplotypes)}	0	0	0	0	0.00188508
SA3-5_(MW507800)_{Gp_1_(Qassim_haplotypes)}	0.00188508	0.00188508	0.00188508	0.00188508	0	0.00188508
SA4-1-2_(MW507801)_{Gp_1_(Qassim_haplotypes)}	0	0	0	0	0.00188508	0	0.00188508
SA4-3_(MW507802)_{Gp_1_(Qassim_haplotypes)}	0	0	0	0	0.00188508	0	0.00188508	0
SA5-1-1_(MW507803)_{Gp_1_(Qassim_haplotypes)}	0.00188508	0.00188508	0.00188508	0.00188508	0	0.00188508	0	0.00188508	0.00188508
SA5-3_(MW507804)_{Gp_1_(Qassim_haplotypes)}	0.00188508	0.00188508	0.00188508	0.00188508	0	0.00188508	0	0.00188508	0.00188508	0
SA7-3-2_(MW507805)_{Gp_1_(Qassim_haplotypes)}	0.00188508	0.00188508	0.00188508	0.00188508	0	0.00188508	0	0.00188508	0.00188508	0	0
SA7-7-2_(MW507806)_{Gp_1_(Qassim_haplotypes)}	0.00188508	0.00188508	0.00188508	0.00188508	0	0.00188508	0	0.00188508	0.00188508	0	0	0
SA8-2_(MW507807)_{Gp_1_(Qassim_haplotypes)}	0.00188508	0.00188508	0.00188508	0.00188508	0	0.00188508	0	0.00188508	0.00188508	0	0	0	0
SA9-1_(MW507808)_{Gp_1_(Qassim_haplotypes)}	0	0	0	0	0.00188508	0	0.00188508	0	0	0.00188508	0.00188508	0.00188508	0.00188508	0.00188508
SA9-2_(MW507809)_{Gp_1_(Qassim_haplotypes)}	0.00188508	0.00188508	0.00188508	0.00188508	0	0.00188508	0	0.00188508	0.00188508	0	0	0	0	0	0.00188508
SA1-4-1_(PZ578202)_{Gp_1_(Qassim_haplotypes)}	0	0	0	0	0	0	0	0	0	0	0	0	0	0	0	0
SA8-4-2_(PZ578203)_{Gp_1_(Qassim_haplotypes)}	0	0	0	0	0	0	0	0	0	0	0	0	0	0	0	0	0
SA1-4-3_(PZ578204)_{Gp_1_(Qassim_haplotypes)}	0	0	0	0	0	0	0	0	0	0	0	0	0	0	0	0	0	0
SA2-1_(PZ578205)_{Gp_1_(Qassim_haplotypes)}	0	0	0	0	0	0	0	0	0	0	0	0	0	0	0	0	0	0	0
SA2-2_(PZ578206)_{Gp_1_(Qassim_haplotypes)}	0	0	0	0	0	0	0	0	0	0	0	0	0	0	0	0	0	0	0	0
SA2-4_(PZ578207)_{Gp_1_(Qassim_haplotypes)}	0	0	0	0	0	0	0	0	0	0	0	0	0	0	0	0	0	0	0	0	0
SA2-5_(PZ578208)_{Gp_1_(Qassim_haplotypes)}	0	0	0	0	0	0	0	0	0	0	0	0	0	0	0	0	0	0	0	0	0	0
SA2a1_(PZ578209)_{Gp_1_(Qassim_haplotypes)}	0	0	0	0	0	0	0	0	0	0	0	0	0	0	0	0	0	0	0	0	0	0	0
SA2a2_(PZ578210)_{Gp_1_(Qassim_haplotypes)}	0	0	0	0	0	0	0	0	0	0	0	0	0	0	0	0	0	0	0	0	0	0	0	0
SA1-1_(PZ578201)_{Gp_1_(Qassim_haplotypes)}	0	0	0	0	0	0	0	0	0	0	0	0	0	0	0	0	0	0	0	0	0	0	0	0	0
SA3-1-1_(PZ578211)_{Gp_1_(Qassim_haplotypes)}	0	0	0	0	0	0	0	0	0	0	0	0	0	0	0	0	0	0	0	0	0	0	0	0	0	0
SA3-1-2_(PZ578212)_{Gp_1_(Qassim_haplotypes)}	0	0	0	0	0	0	0	0	0	0	0	0	0	0	0	0	0	0	0	0	0	0	0	0	0	0	0
SA3-2-1_(PZ578213)_{Gp_1_(Qassim_haplotypes)}	0	0	0	0	0	0	0	0	0	0	0	0	0	0	0	0	0	0	0	0	0	0	0	0	0	0	0	0
SA3-2-2_(PZ578214)_{Gp_1_(Qassim_haplotypes)}	0	0	0	0	0	0	0	0	0	0	0	0	0	0	0	0	0	0	0	0	0	0	0	0	0	0	0	0	0
SA3-3-a_(PZ578215)_{Gp_1_(Qassim_haplotypes)}	0	0	0	0	0	0	0	0	0	0	0	0	0	0	0	0	0	0	0	0	0	0	0	0	0	0	0	0	0	0
SA3-4-1_(PZ578216)_{Gp_1_(Qassim_haplotypes)}	0	0	0	0	0	0	0	0	0	0	0	0	0	0	0	0	0	0	0	0	0	0	0	0	0	0	0	0	0	0	0
SA3-4-2_(PZ578217)_{Gp_1_(Qassim_haplotypes)}	0	0	0	0	0	0	0	0	0	0	0	0	0	0	0	0	0	0	0	0	0	0	0	0	0	0	0	0	0	0	0	0
SA4-1-1_(PZ578218)_{Gp_1_(Qassim_haplotypes)}	0	0	0	0	0	0	0	0	0	0	0	0	0	0	0	0	0	0	0	0	0	0	0	0	0	0	0	0	0	0	0	0	0
SA5-1-2_(PZ578220)_{Gp_1_(Qassim_haplotypes)}	0	0	0	0	0	0	0	0	0	0	0	0	0	0	0	0	0	0	0	0	0	0	0	0	0	0	0	0	0	0	0	0	0	0
SA5-2_(PZ578221)_{Gp_1_(Qassim_haplotypes)}	0	0	0	0	0	0	0	0	0	0	0	0	0	0	0	0	0	0	0	0	0	0	0	0	0	0	0	0	0	0	0	0	0	0	0
SA5-4_(PZ578222)_{Gp_1_(Qassim_haplotypes)}	0	0	0	0	0	0	0	0	0	0	0	0	0	0	0	0	0	0	0	0	0	0	0	0	0	0	0	0	0	0	0	0	0	0	0	0
SA6-1_(PZ578224)_{Gp_1_(Qassim_haplotypes)}	0	0	0	0	0	0	0	0	0	0	0	0	0	0	0	0	0	0	0	0	0	0	0	0	0	0	0	0	0	0	0	0	0	0	0	0	0
SA5-5_(PZ578223)_{Gp_1_(Qassim_haplotypes)}	0	0	0	0	0	0	0	0	0	0	0	0	0	0	0	0	0	0	0	0	0	0	0	0	0	0	0	0	0	0	0	0	0	0	0	0	0	0
SA6-2_(PZ578225)_{Gp_1_(Qassim_haplotypes)}	0	0	0	0	0	0	0	0	0	0	0	0	0	0	0	0	0	0	0	0	0	0	0	0	0	0	0	0	0	0	0	0	0	0	0	0	0	0	0
SA7-2-1_(PZ578226)_{Gp_1_(Qassim_haplotypes)}	0	0	0	0	0	0	0	0	0	0	0	0	0	0	0	0	0	0	0	0	0	0	0	0	0	0	0	0	0	0	0	0	0	0	0	0	0	0	0	0
SA7-2-2_(PZ578227)_{Gp_1_(Qassim_haplotypes)}	0	0	0	0	0	0	0	0	0	0	0	0	0	0	0	0	0	0	0	0	0	0	0	0	0	0	0	0	0	0	0	0	0	0	0	0	0	0	0	0	0
SA7-3-1_(PZ578228)_{Gp_1_(Qassim_haplotypes)}	0	0	0	0	0	0	0	0	0	0	0	0	0	0	0	0	0	0	0	0	0	0	0	0	0	0	0	0	0	0	0	0	0	0	0	0	0	0	0	0	0	0
SA7-4_(PZ578229)_{Gp_1_(Qassim_haplotypes)}	0	0	0	0	0	0	0	0	0	0	0	0	0	0	0	0	0	0	0	0	0	0	0	0	0	0	0	0	0	0	0	0	0	0	0	0	0	0	0	0	0	0	0
SA7-7-1_(PZ578230)_{Gp_1_(Qassim_haplotypes)}	0	0	0	0	0	0	0	0	0	0	0	0	0	0	0	0	0	0	0	0	0	0	0	0	0	0	0	0	0	0	0	0	0	0	0	0	0	0	0	0	0	0	0	0
SA7-7-3_(PZ578231)_{Gp_1_(Qassim_haplotypes)}	0	0	0	0	0	0	0	0	0	0	0	0	0	0	0	0	0	0	0	0	0	0	0	0	0	0	0	0	0	0	0	0	0	0	0	0	0	0	0	0	0	0	0	0	0
SA8-1_(PZ578232)_{Gp_1_(Qassim_haplotypes)}	0	0	0	0	0	0	0	0	0	0	0	0	0	0	0	0	0	0	0	0	0	0	0	0	0	0	0	0	0	0	0	0	0	0	0	0	0	0	0	0	0	0	0	0	0	0
SA8-3_(PZ578233)_{Gp_1_(Qassim_haplotypes)}	0	0	0	0	0	0	0	0	0	0	0	0	0	0	0	0	0	0	0	0	0	0	0	0	0	0	0	0	0	0	0	0	0	0	0	0	0	0	0	0	0	0	0	0	0	0	0
SA8-4-1_(PZ578234)_{Gp_1_(Qassim_haplotypes)}	0	0	0	0	0	0	0	0	0	0	0	0	0	0	0	0	0	0	0	0	0	0	0	0	0	0	0	0	0	0	0	0	0	0	0	0	0	0	0	0	0	0	0	0	0	0	0	0
SA8-5_(PZ578235)_{Gp_1_(Qassim_haplotypes)}	0	0	0	0	0	0	0	0	0	0	0	0	0	0	0	0	0	0	0	0	0	0	0	0	0	0	0	0	0	0	0	0	0	0	0	0	0	0	0	0	0	0	0	0	0	0	0	0	0
Q1-3_(PP275884)_{Gp_1_(Qassim_haplotypes)}	0.0077434	0.0077434	0.0077434	0.0077434	0.00580057	0.0077434	0.00580057	0.0077434	0.0077434	0.00580057	0.00580057	0.00580057	0.00580057	0.00580057	0.0077434	0.00580057	0	0	0	0	0	0	0	0	0	0	0	0	0	0	0	0	0	0	0	0	0	0	0	0	0	0	0	0	0	0	0	0	0
Q3-3_(PP275885)_{Gp_1_(Qassim_haplotypes)}	0	0	0	0	0	0	0	0	0	0	0	0	0	0	0	0	0	0	0	0	0	0	0	0	0	0	0	0	0	0	0	0	0	0	0	0	0	0	0	0	0	0	0	0	0	0	0	0	0
Q6-3_(PP275886)_{Gp_1_(Qassim_haplotypes)}	0.00576711	0.00576711	0.00576711	0.00576711	0.00384015	0.00576711	0.00384015	0.00576711	0.00576711	0.00384015	0.00384015	0.00384015	0.00384015	0.00384015	0.00576711	0.00384015	0	0	0	0	0	0	0	0	0	0	0	0	0	0	0	0	0	0	0	0	0	0	0	0	0	0	0	0	0	0	0	0	0
Q7-5_(PP275887)_{Gp_1_(Qassim_haplotypes)}	0.00390007	0.00390007	0.00390007	0.00390007	0.00194767	0.00390007	0.00194767	0.00390007	0.00390007	0.00194767	0.00194767	0.00194767	0.00194767	0.00194767	0.00390007	0.00194767	0	0	0	0	0	0	0	0	0	0	0	0	0	0	0	0	0	0	0	0	0	0	0	0	0	0	0	0	0	0	0	0	0
SA4-2_(PZ578219)_{Gp_1_(Qassim_haplotypes)}	0.00207888	0.00207888	0.00207888	0.00207888	0.00207888	0.00207888	0.00207888	0.00207888	0.00207888	0.00207888	0.00207888	0.00207888	0.00207888	0.00207888	0.00207888	0.00207888	0.00207888	0.00207888	0.00207888	0.00207888	0.00207888	0.00207888	0.00207888	0.00207888	0.00207888	0.00207888	0.00207888	0.00207888	0.00207888	0.00207888	0.00207888	0.00207888	0.00207888	0.00207888	0.00207888	0.00207888	0.00207888	0.00207888	0.00207888	0.00207888	0.00207888	0.00207888	0.00207888	0.00207888	0.00207888	0.00207888	0.00207888	0.00207888	0.00207888
Rhynchophorus_ferrugineus_mitochondrion_(KT428893)_{Gp_2_(R._ferrugineus)}	0	0	0	0	0.00191395	0	0.00191395	0	0	0.00191395	0.00191395	0.00191395	0.00191395	0.00191395	0	0.00191395	0	0	0	0	0	0	0	0	0	0	0	0	0	0	0	0	0	0	0	0	0	0	0	0	0	0	0	0	0	0	0	0	0
Rhynchophorus_ferrugineus_M310_(GU581319)_-_Egypt_{Gp_2_(R._ferrugineus)}	0	0	0	0	0.00193995	0	0.00193995	0	0	0.00193995	0.00193995	0.00193995	0.00193995	0.00193995	0	0.00193995	0	0	0	0	0	0	0	0	0	0	0	0	0	0	0	0	0	0	0	0	0	0	0	0	0	0	0	0	0	0	0	0	0
Rhynchophorus_ferrugineus_GXNN2_(KY629226)_Southern_China_{Gp_2_(R._ferrugineus)}	0.0250464	0.0250464	0.0250464	0.0250464	0.0270053	0.0250464	0.0270053	0.0250464	0.0250464	0.0270053	0.0270053	0.0270053	0.0270053	0.0270053	0.0250464	0.0270053	0.0254727	0.0254727	0.0254727	0.0254727	0.0254727	0.0254727	0.0254727	0.0254727	0.0254727	0.0254727	0.0254727	0.0254727	0.0254727	0.0254727	0.0254727	0.0254727	0.0254727	0.0254727	0.0254727	0.0254727	0.0254727	0.0254727	0.0254727	0.0254727	0.0254727	0.0254727	0.0254727	0.0254727	0.0254727	0.0254727	0.0254727	0.0254727	0.0254727
Rhynchophorus_ferrugineus_FZ1_(KF413063)_Fujian_(China)_{Gp_2_(R._ferrugineus)}	0.0360612	0.0360612	0.0360612	0.0360612	0.0381119	0.0360612	0.0381119	0.0360612	0.0360612	0.0381119	0.0381119	0.0381119	0.0381119	0.0381119	0.0360612	0.0381119	0.0364642	0.0364642	0.0364642	0.0364642	0.0364642	0.0364642	0.0364642	0.0364642	0.0364642	0.0364642	0.0364642	0.0364642	0.0364642	0.0364642	0.0364642	0.0364642	0.0364642	0.0364642	0.0364642	0.0364642	0.0364642	0.0364642	0.0364642	0.0364642	0.0364642	0.0364642	0.0364642	0.0364642	0.0364642	0.0364642	0.0364642	0.0364642	0.0364642
Rhynchophorus_bilineatus_RED1150_(KF311635)_-_Papua_New_Guinea_{Gp_3_(R._bilineatus)}	0.130889	0.130889	0.130889	0.130889	0.13325	0.130889	0.13325	0.130889	0.130889	0.13325	0.13325	0.13325	0.13325	0.13325	0.130889	0.13325	0.125362	0.125362	0.125362	0.125362	0.125362	0.125362	0.125362	0.125362	0.125362	0.125362	0.125362	0.125362	0.125362	0.125362	0.125362	0.125362	0.125362	0.125362	0.125362	0.125362	0.125362	0.125362	0.125362	0.125362	0.125362	0.125362	0.125362	0.125362	0.125362	0.125362	0.125362	0.125362	0.125362
Rhynchophorus_bilineatus_RED1192_(KF311647)_-_Papua_New_Guinea_{Gp_3_(R._bilineatus)}	0.123599	0.123599	0.123599	0.123599	0.125936	0.123599	0.125936	0.123599	0.123599	0.125936	0.125936	0.125936	0.125936	0.125936	0.123599	0.125936	0.112589	0.112589	0.112589	0.112589	0.112589	0.112589	0.112589	0.112589	0.112589	0.112589	0.112589	0.112589	0.112589	0.112589	0.112589	0.112589	0.112589	0.112589	0.112589	0.112589	0.112589	0.112589	0.112589	0.112589	0.112589	0.112589	0.112589	0.112589	0.112589	0.112589	0.112589	0.112589	0.112589
Rhynchophorus_bilineatus_RED1181_(KF311645)_-_Papua_New_Guinea_{Gp_3_(R._bilineatus)}	0.11628	0.11628	0.11628	0.11628	0.118591	0.11628	0.118591	0.11628	0.11628	0.118591	0.118591	0.118591	0.118591	0.118591	0.11628	0.118591	0.109905	0.109905	0.109905	0.109905	0.109905	0.109905	0.109905	0.109905	0.109905	0.109905	0.109905	0.109905	0.109905	0.109905	0.109905	0.109905	0.109905	0.109905	0.109905	0.109905	0.109905	0.109905	0.109905	0.109905	0.109905	0.109905	0.109905	0.109905	0.109905	0.109905	0.109905	0.109905	0.109905
[truncated: 13 more columns]

## Sheet: Caption
Table. Estimates of Evolutionary Divergence between Sequences
The number of base substitutions per site from between sequences are shown. Analyses were conducted using the Maximum Composite Likelihood model [1]. This analysis involved 62 nucleotide sequences. Codon positions included were 1st+2nd+3rd+Noncoding. All ambiguous positions were removed for each sequence pair (pairwise deletion option). There were a total of 531 positions in the final dataset. Ev…
1. Tamura K., Nei M., and Kumar S. (2004). Prospects for inferring very large phylogenies by using the neighbor-joining method. Proceedings of the National Academy of Sciences (USA) 101:11030-11035.
2. Kumar S., Stecher G., Li M., Knyaz C., and Tamura K. (2018). MEGA X: Molecular Evolutionary Genetics Analysis across computing platforms. Molecular Biology and Evolution 35:1547-1549.
Disclaimer: Although utmost care has been taken to ensure the correctness of the caption, the caption text is provided "as is" without any warranty of any kind. Authors advise the user to carefully check the caption prior to its use for any purpose and report any errors or problems to the authors immediately (www.megasoftware.net). In no event shall the authors and their employers be liable for a…
