# Supplementary material for: Mitochondrial and Nuclear Markers Reveal Contrasting Patterns of Genetic Diversity in the Red Palm Weevil (Rhynchophorus ferrugineus) from Qassim Province, Saudi Arabia
Source: Life (Basel). 2026 Jul 20;16(7):1200. doi: 10.3390/life16071200 (PMC13412979; doi:10.3390/life16071200)
Supplement: Supplementary file 1 [file life-16-01200-s001.zip › File S2-Pairewise distance ITS.xlsx]

## Sheet: MatrixOutput
	Rhynchophorus_ferrugineus_isolate_Q1_(PP376129)	Rhynchophorus_ferrugineus_isolate_Q2_(PP376130)	Rhynchophorus_ferrugineus_isolate_Q3_(PP376131)	Rhynchophorus_ferrugineus_isolate_Q4_(PP376132)	Rhynchophorus_ferrugineus_isolate_Q5_(PP376133)	Rhynchophorus_ferrugineus_isolate_Q6_(PP376134)	Rhynchophorus_ferrugineus_isolate_Q7_(PP376135)	Rhynchophorus_ferrugineus_isolate_Q8_(PP376136)	Rhynchophorus_ferrugineus_isolate_Q9_(PP376137)	Rhynchophorus_ferrugineus_isolate_Q10_(PP376138)	Rhynchophorus_ferrugineus_isolate_Q11_(PP376139)	Rhynchophorus_ferrugineus_isolate_Q12_(PP376140)	Rhynchophorus_ferrugineus_isolate_Q13_(PP376141)	Rhynchophorus_ferrugineus_isolate_Q14_(PP376142)	Rhynchophorus_ferrugineus_isolate_Q15_(PP376143)	Rhynchophorus_ferrugineus_isolate_Q16_(PP376144)	Rhynchophorus_ferrugineus_isolate_Q17_(PP376145)	Rhynchophorus_ferrugineus_isolate_Q18_(PP376146)	Rhynchophorus_ferrugineus_isolate_Q19_(PP376147)	Rhynchophorus_ferrugineus_isolate_Q20_(PP376148)	Rhynchophorus_ferrugineus_isolate_Q21_(PP376149)	Rhynchophorus_ferrugineus_isolate_Q22_(PP376150)	Rhynchophorus_ferrugineus_isolate_Q23_(PP376151)	Rhynchophorus_ferrugineus_isolate_Q24_(PP376152)	Rhynchophorus_ferrugineus_isolate_Q25_(PP376153)	Rhynchophorus_ferrugineus_isolate_Q26_(PP376154)	Rhynchophorus_ferrugineus_isolate_Q27_(PP376155)	Rhynchophorus_ferrugineus_isolate_Q28_(PP376156)	Rhynchophorus_ferrugineus_isolate_Q29_(PP376157)	Rhynchophorus_ferrugineus_isolate_Q30_(PP376158)	Rhynchophorus_ferrugineus_isolate_Q31_(PP376159)	Rhynchophorus_ferrugineus_isolate_Q32_(PP376160)	Rhynchophorus_ferrugineus_isolate_Q33_(PP376161)	Rhynchophorus_ferrugineus_isolate_Q34_(PP376162)	Rhynchophorus_ferrugineus_isolate_Q35_(PP376163)	Rhynchophorus_ferrugineus_isolate_Q36_(PP376164)	Rhynchophorus_ferrugineus_isolate_Q38_(PP376165)	Rhynchophorus_ferrugineus_isolate_Q39_(PP376166)	Rhynchophorus_ferrugineus_isolate_Q40_(PP376167)	Rhynchophorus_ferrugineus_isolate_Q41_(PP376168)	Rhynchophorus_ferrugineus_isolate_Q42_(PP376169)	Rhynchophorus_ferrugineus_isolate_Q43_(PP376170)	Rhynchophorus_ferrugineus_isolate_Q44_(PP376171)	Rhynchophorus_ferrugineus_isolate_Q45_(PP376172)	Rhynchophorus_ferrugineus_isolate_Q46_(PP376173)	Rhynchophorus_ferrugineus_isolate_Q47_(PP376174)	Rhynchophorus_ferrugineus_isolate_Q48_(PP376175)	Rhynchophorus_ferrugineus_isolate_Q49_(PP376176)	Rhynchophorus_ferrugineus_isolate_Q51_(PP376177)
Rhynchophorus_ferrugineus_isolate_Q1_(PP376129)
Rhynchophorus_ferrugineus_isolate_Q2_(PP376130)	0.00427643
Rhynchophorus_ferrugineus_isolate_Q3_(PP376131)	0.019437	0.0238236
Rhynchophorus_ferrugineus_isolate_Q4_(PP376132)	0	0.00427643	0.019437
Rhynchophorus_ferrugineus_isolate_Q5_(PP376133)	0	0.00427643	0.019437	0
Rhynchophorus_ferrugineus_isolate_Q6_(PP376134)	0	0.00427643	0.019437	0	0
Rhynchophorus_ferrugineus_isolate_Q7_(PP376135)	0	0.00427643	0.019437	0	0	0
Rhynchophorus_ferrugineus_isolate_Q8_(PP376136)	0	0.00427643	0.019437	0	0	0	0
Rhynchophorus_ferrugineus_isolate_Q9_(PP376137)	0.00213533	0.0064238	0.021628	0.00213533	0.00213533	0.00213533	0.00213533	0.00213533
Rhynchophorus_ferrugineus_isolate_Q10_(PP376138)	0.00213533	0.0064238	0.021628	0.00213533	0.00213533	0.00213533	0.00213533	0.00213533	0
Rhynchophorus_ferrugineus_isolate_Q11_(PP376139)	0.01726	0.021636	0.0371576	0.01726	0.01726	0.01726	0.01726	0.01726	0.0150807	0.0150807
Rhynchophorus_ferrugineus_isolate_Q12_(PP376140)	0	0.00427643	0.019437	0	0	0	0	0	0.00213533	0.00213533	0.01726
Rhynchophorus_ferrugineus_isolate_Q13_(PP376141)	0.00213533	0.0064238	0.021628	0.00213533	0.00213533	0.00213533	0.00213533	0.00213533	0	0	0.0150807	0.00213533
Rhynchophorus_ferrugineus_isolate_Q14_(PP376142)	0.00427674	0.00857732	0.0238254	0.00427674	0.00427674	0.00427674	0.00427674	0.00427674	0.00213533	0.00213533	0.0129077	0.00427674	0.00213533
Rhynchophorus_ferrugineus_isolate_Q15_(PP376143)	0.00213533	0.0064238	0.021628	0.00213533	0.00213533	0.00213533	0.00213533	0.00213533	0	0	0.0150807	0.00213533	0	0.00213533
Rhynchophorus_ferrugineus_isolate_Q16_(PP376144)	0.0416806	0.0462021	0.0599414	0.0416806	0.0416806	0.0416806	0.0416806	0.0416806	0.0394283	0.0394283	0.0371716	0.0416806	0.0394283	0.0416806	0.0394283
Rhynchophorus_ferrugineus_isolate_Q17_(PP376145)	0.102679	0.107576	0.119991	0.102679	0.102679	0.102679	0.102679	0.102679	0.100238	0.100238	0.102679	0.102679	0.100238	0.102679	0.100238	0.0881505
Rhynchophorus_ferrugineus_isolate_Q18_(PP376146)	0.00642522	0.0107386	0.0260331	0.00642522	0.00642522	0.00642522	0.00642522	0.00642522	0.00427737	0.00427737	0.015083	0.00642522	0.00427737	0.00642522	0.00427737	0.0394343	0.0953646
Rhynchophorus_ferrugineus_isolate_Q19_(PP376147)	0.0216312	0.0260312	0.0416399	0.0216312	0.0216312	0.0216312	0.0216312	0.0216312	0.0238289	0.0238289	0.0349256	0.0216312	0.0238289	0.0260331	0.0238289	0.0416682	0.0857622	0.0238325
Rhynchophorus_ferrugineus_isolate_Q20_(PP376148)	0.0172587	0.0216345	0.0371549	0.0172587	0.0172587	0.0172587	0.0172587	0.0172587	0.0194442	0.0194442	0.0260389	0.0172587	0.0194442	0.0172587	0.0194442	0.0462021	0.0953641	0.0194413	0.0216393
Rhynchophorus_ferrugineus_isolate_Q21_(PP376149)	0.0215886	0.0326139	0.0725287	0.0215886	0.0215886	0.0215886	0.0215886	0.0215886	0.0215886	0.0215886	0.0326198	0.0215886	0.0215886	0.027084	0.0215886	0.0610085	0.108542	0.0161271	0.027084	0.0326075
Rhynchophorus_ferrugineus_isolate_Q22_(PP376150)	0.00427737	0.00857859	0.0238289	0.00427737	0.00427737	0.00427737	0.00427737	0.00427737	0.00213565	0.00213565	0.0172626	0.00427737	0.00213565	0.00427737	0.00213565	0.0416869	0.100238	0.00642617	0.026037	0.0216393	0.0215886
Rhynchophorus_ferrugineus_isolate_Q23_(PP376151)	0.0645676	0.0692265	0.0833941	0.0645676	0.0645676	0.0645676	0.0645676	0.0645676	0.066896	0.066896	0.0786721	0.0645676	0.066896	0.0692317	0.066896	0.0669116	0.100285	0.0715857	0.0739253	0.0739423	0.0904833	0.0645576
Rhynchophorus_ferrugineus_isolate_Q24_(PP376152)	0.088177	0.0905797	0.0954381	0.088177	0.088177	0.088177	0.088177	0.088177	0.0857819	0.0857819	0.0978649	0.088177	0.0857819	0.088177	0.0857819	0.0810272	0.100355	0.0905938	0.0905797	0.0930262	0.140083	0.0857819	0.088177
Rhynchophorus_ferrugineus_isolate_Q25_(PP376153)	0.0129039	0.0172536	0.0326798	0.0129039	0.0129039	0.0129039	0.0129039	0.0129039	0.0107378	0.0107378	0.01726	0.0129039	0.0107378	0.00857793	0.0107378	0.0416806	0.0978047	0.0107394	0.0216312	0.021636	0.0381967	0.0129058	0.073925	0.0929901
Rhynchophorus_ferrugineus_isolate_Q26_(PP376154)	0.0668857	0.0715583	0.0857682	0.0668857	0.0668857	0.0668857	0.0668857	0.0668857	0.069221	0.069221	0.0810328	0.0668857	0.069221	0.0715636	0.069221	0.0622417	0.102679	0.0692104	0.069221	0.0668907	0.066757	0.0715747	0.0692317	0.0786179	0.0762708
Rhynchophorus_ferrugineus_isolate_Q27_(PP376155)	0.00213533	0.0064238	0.021628	0.00213533	0.00213533	0.00213533	0.00213533	0.00213533	0	0	0.0150807	0.00213533	0	0.00213533	0	0.0394283	0.100238	0.00427737	0.0238289	0.0194442	0.0215886	0.00213565	0.066896	0.0857819	0.0107378	0.069221
Rhynchophorus_ferrugineus_isolate_Q28_(PP376156)	0	0.00427643	0.019437	0	0	0	0	0	0.00213533	0.00213533	0.01726	0	0.00213533	0.00427674	0.00213533	0.0416806	0.102679	0.00642522	0.0216312	0.0172587	0.0215886	0.00427737	0.0645676	0.088177	0.0129039	0.0668857	0.00213533
Rhynchophorus_ferrugineus_isolate_Q29_(PP376157)	0	0.00427643	0.019437	0	0	0	0	0	0.00213533	0.00213533	0.01726	0	0.00213533	0.00427674	0.00213533	0.0416806	0.102679	0.00642522	0.0216312	0.0172587	0.0215886	0.00427737	0.0645676	0.088177	0.0129039	0.0668857	0.00213533	0
Rhynchophorus_ferrugineus_isolate_Q30_(PP376158)	0	0.00427643	0.019437	0	0	0	0	0	0.00213533	0.00213533	0.01726	0	0.00213533	0.00427674	0.00213533	0.0416806	0.102679	0.00642522	0.0216312	0.0172587	0.0215886	0.00427737	0.0645676	0.088177	0.0129039	0.0668857	0.00213533	0	0
Rhynchophorus_ferrugineus_isolate_Q31_(PP376159)	0.00213533	0.00427674	0.021628	0.00213533	0.00213533	0.00213533	0.00213533	0.00213533	0.00427674	0.00427674	0.0194456	0.00213533	0.00427674	0.00642426	0.00427674	0.0439396	0.105128	0.00857921	0.0238289	0.0194442	0.027084	0.00642522	0.066896	0.0881907	0.0150762	0.069221	0.00427674	0.00213533	0.00213533	0.00213533
Rhynchophorus_ferrugineus_isolate_Q32_(PP376160)	0.0599186	0.0645481	0.0786238	0.0599186	0.0599186	0.0599186	0.0599186	0.0599186	0.0576121	0.0576121	0.0599369	0.0599186	0.0576121	0.0599186	0.0576121	0.048438	0.102663	0.0622417	0.0599094	0.0692424	0.0844491	0.0576121	0.073897	0.0857755	0.0645528	0.0715473	0.0576121	0.0599186	0.0599186	0.0599186	0.0622321
Rhynchophorus_ferrugineus_isolate_Q33_(PP376161)	0.0260369	0.0304632	0.046167	0.0260369	0.0260369	0.0260369	0.0260369	0.0260369	0.0238324	0.0238324	0.0260447	0.0260369	0.0238324	0.0260369	0.0238324	0.0327068	0.09782	0.023836	0.0349203	0.0349281	0.0552111	0.0260408	0.069221	0.0833816	0.0260369	0.0668754	0.0238324	0.0260369	0.0260369	0.0260369	0.0282479	0.0553042
Rhynchophorus_ferrugineus_isolate_Q34_(PP376162)	0.0194456	0.0238343	0.0394016	0.0194456	0.0194456	0.0194456	0.0194456	0.0194456	0.01726	0.01726	0.0150807	0.0194456	0.01726	0.0194456	0.01726	0.0304769	0.0905524	0.0172626	0.0326946	0.0282501	0.0438399	0.0194485	0.066896	0.0810146	0.0194456	0.0645576	0.01726	0.0194456	0.0194456	0.0194456	0.0216376	0.0530202	0.0107394
Rhynchophorus_ferrugineus_isolate_Q35_(PP376163)	0.00857793	0.0129029	0.0282395	0.00857793	0.00857793	0.00857793	0.00857793	0.00857793	0.00642426	0.00642426	0.0129077	0.00857793	0.00642426	0.00857793	0.00642426	0.0327117	0.0929621	0.00642522	0.0260331	0.0260389	0.0270889	0.00857921	0.0645676	0.0833945	0.0129039	0.0668857	0.00642426	0.00857793	0.00857793	0.00857793	0.0107378	0.0599186	0.0172574	0.010741
Rhynchophorus_ferrugineus_isolate_Q36_(PP376164)	0.00213533	0.0064238	0.021628	0.00213533	0.00213533	0.00213533	0.00213533	0.00213533	0	0	0.0150807	0.00213533	0	0.00213533	0	0.0394283	0.100238	0.00427737	0.0238289	0.0194442	0.0215886	0.00213565	0.066896	0.0857819	0.0107378	0.069221	0	0.00213533	0.00213533	0.00213533	0.00427674	0.0576121	0.0238324	0.01726	0.00642426
Rhynchophorus_ferrugineus_isolate_Q38_(PP376165)	0	0.00427643	0.019437	0	0	0	0	0	0.00213533	0.00213533	0.01726	0	0.00213533	0.00427674	0.00213533	0.0416806	0.102679	0.00642522	0.0216312	0.0172587	0.0215886	0.00427737	0.0645676	0.088177	0.0129039	0.0668857	0.00213533	0	0	0	0.00213533	0.0599186	0.0260369	0.0194456	0.00857793	0.00213533
Rhynchophorus_ferrugineus_isolate_Q39_(PP376166)	0	0.00427643	0.019437	0	0	0	0	0	0.00213533	0.00213533	0.01726	0	0.00213533	0.00427674	0.00213533	0.0416806	0.102679	0.00642522	0.0216312	0.0172587	0.0215886	0.00427737	0.0645676	0.088177	0.0129039	0.0668857	0.00213533	0	0	0	0.00213533	0.0599186	0.0260369	0.0194456	0.00857793	0.00213533	0
Rhynchophorus_ferrugineus_isolate_Q40_(PP376167)	0.00213565	0.00642476	0.0216312	0.00213565	0.00213565	0.00213565	0.00213565	0.00213565	0.00427737	0.00427737	0.0194485	0.00213565	0.00427737	0.00642522	0.00427737	0.0439463	0.102679	0.00858049	0.0238325	0.0194471	0.0215886	0.00213533	0.0622367	0.088177	0.0150784	0.0692317	0.00427737	0.00213565	0.00213565	0.00213565	0.00427737	0.0599186	0.0282521	0.0216408	0.0107394	0.00427737	0.00213565	0.00213565
Rhynchophorus_ferrugineus_isolate_Q41_(PP376168)	0	0.00427643	0.019437	0	0	0	0	0	0.00213533	0.00213533	0.01726	0	0.00213533	0.00427674	0.00213533	0.0416806	0.102679	0.00642522	0.0216312	0.0172587	0.0215886	0.00427737	0.0645676	0.088177	0.0129039	0.0668857	0.00213533	0	0	0	0.00213533	0.0599186	0.0260369	0.0194456	0.00857793	0.00213533	0	0	0.00213565
Rhynchophorus_ferrugineus_isolate_Q42_(PP376169)	0.00642334	0.0107355	0.0260254	0.00642334	0.00642334	0.00642334	0.00642334	0.00642334	0.00427613	0.00427613	0.0172587	0.00642334	0.00427613	0.00427643	0.00427613	0.0439332	0.105112	0.00857798	0.0282397	0.0216345	0.032608	0.0064243	0.071564	0.0905661	0.0129029	0.0739025	0.00427613	0.00642334	0.00642334	0.00642334	0.0085767	0.0622229	0.0282438	0.0216345	0.0107362	0.00427613	0.00642334	0.00642334	0.00857798	0.00642334
Rhynchophorus_ferrugineus_isolate_Q43_(PP376170)	0.00213533	0.00427674	0.021628	0.00213533	0.00213533	0.00213533	0.00213533	0.00213533	0.00427674	0.00427674	0.0194456	0.00213533	0.00427674	0.00642426	0.00427674	0.0439396	0.105128	0.00857921	0.0238289	0.0194442	0.027084	0.00642522	0.066896	0.0881907	0.0150762	0.069221	0.00427674	0.00213533	0.00213533	0.00213533	0	0.0622321	0.0282479	0.0216376	0.0107378	0.00427674	0.00213533	0.00213533	0.00427737	0.00213533	0.0085767
Rhynchophorus_ferrugineus_isolate_Q44_(PP376171)	0.00213533	0.0064238	0.021628	0.00213533	0.00213533	0.00213533	0.00213533	0.00213533	0.00427674	0.00427674	0.0194456	0.00213533	0.00427674	0.00642426	0.00427674	0.0439396	0.105128	0.00857921	0.0238289	0.0194442	0.027084	0.00642522	0.066896	0.0905797	0.0150762	0.069221	0.00427674	0.00213533	0.00213533	0.00213533	0.00427674	0.0622321	0.0282479	0.0216376	0.0107378	0.00427674	0.00213533	0.00213533	0.00427737	0.00213533	0.0085767	0.00427674
Rhynchophorus_ferrugineus_isolate_Q45_(PP376172)	0	0.00427643	0.019437	0	0	0	0	0	0.00213533	0.00213533	0.01726	0	0.00213533	0.00427674	0.00213533	0.0416806	0.102679	0.00642522	0.0216312	0.0172587	0.0215886	0.00427737	0.0645676	0.088177	0.0129039	0.0668857	0.00213533	0	0	0	0.00213533	0.0599186	0.0260369	0.0194456	0.00857793	0.00213533	0	0	0.00213565	0	0.00642334	0.00213533	0.00213533
Rhynchophorus_ferrugineus_isolate_Q46_(PP376173)	0	0.00427643	0.019437	0	0	0	0	0	0.00213533	0.00213533	0.01726	0	0.00213533	0.00427674	0.00213533	0.0416806	0.102679	0.00642522	0.0216312	0.0172587	0.0215886	0.00427737	0.0645676	0.088177	0.0129039	0.0668857	0.00213533	0	0	0	0.00213533	0.0599186	0.0260369	0.0194456	0.00857793	0.00213533	0	0	0.00213565	0	0.00642334	0.00213533	0.00213533	0
Rhynchophorus_ferrugineus_isolate_Q47_(PP376174)	0	0.00427643	0.019437	0	0	0	0	0	0.00213533	0.00213533	0.01726	0	0.00213533	0.00427674	0.00213533	0.0416806	0.102679	0.00642522	0.0216312	0.0172587	0.0215886	0.00427737	0.0645676	0.088177	0.0129039	0.0668857	0.00213533	0	0	0	0.00213533	0.0599186	0.0260369	0.0194456	0.00857793	0.00213533	0	0	0.00213565	0	0.00642334	0.00213533	0.00213533	0	0
Rhynchophorus_ferrugineus_isolate_Q48_(PP376175)	0	0.00427643	0.019437	0	0	0	0	0	0.00213533	0.00213533	0.01726	0	0.00213533	0.00427674	0.00213533	0.0416806	0.102679	0.00642522	0.0216312	0.0172587	0.0215886	0.00427737	0.0645676	0.088177	0.0129039	0.0668857	0.00213533	0	0	0	0.00213533	0.0599186	0.0260369	0.0194456	0.00857793	0.00213533	0	0	0.00213565	0	0.00642334	0.00213533	0.00213533	0	0	0
Rhynchophorus_ferrugineus_isolate_Q49_(PP376176)	0.00213533	0.00427674	0.021628	0.00213533	0.00213533	0.00213533	0.00213533	0.00213533	0.00427674	0.00427674	0.0194456	0.00213533	0.00427674	0.00642426	0.00427674	0.0439396	0.105128	0.00857921	0.0238289	0.0194442	0.027084	0.00642522	0.066896	0.0881907	0.0150762	0.069221	0.00427674	0.00213533	0.00213533	0.00213533	0	0.0622321	0.0282479	0.0216376	0.0107378	0.00427674	0.00213533	0.00213533	0.00427737	0.00213533	0.0085767	0	0.00427674	0.00213533	0.00213533	0.00213533	0.00213533
Rhynchophorus_ferrugineus_isolate_Q51_(PP376177)	0.117493	0.119991	0.130066	0.117493	0.117493	0.117493	0.117493	0.117493	0.119991	0.119991	0.117493	0.117493	0.119991	0.122497	0.119991	0.142864	0.158491	0.125031	0.127555	0.127544	0.102401	0.119991	0.166527	0.174674	0.125031	0.155923	0.119991	0.117493	0.117493	0.117493	0.115004	0.132637	0.132627	0.119991	0.122497	0.119991	0.117493	0.117493	0.117493	0.117493	0.124992	0.115004	0.119991	0.117493	0.117493	0.117493	0.117493	0.115004
Rhynchophorus_ferrugineus_isolate_Q54_(PP376178)	0.22448	0.22736	0.239015	0.22448	0.22448	0.22448	0.22448	0.22448	0.22736	0.22736	0.233194	0.22448	0.22736	0.230252	0.22736	0.230252	0.259642	0.227322	0.22736	0.218715	0.18651	0.22736	0.213154	0.259933	0.230252	0.221609	0.22736	0.22448	0.22448	0.22448	0.22161	0.224424	0.221591	0.215885	0.227379	0.22736	0.22448	0.22448	0.22448	0.22448	0.233116	0.22161	0.22736	0.22448	0.22448	0.22448	0.22448	0.22161	0.247924
Rhynchophorus_ferrugineus_isolate_Q55_(PP376179)	0.00791486	0.0159118	0.0445881	0.00791486	0.00791486	0.00791486	0.00791486	0.00791486	0.00791486	0.00791486	0.0199456	0.00791486	0.00791486	0.0119037	0.00791486	0.0363271	0.0964926	0.011907	0.0159118	0.0240056	0.016136	0.00791486	0.0658566	0.101068	0.0199456	0.05731	0.00791486	0.00791486	0.00791486	0.00791486	0.0119037	0.0572782	0.0363069	0.0280858	0.0119053	0.00791486	0.00791486	0.00791486	0.00791486	0.00791486	0.0159097	0.0119037	0.0119037	0.00791486	0.00791486	0.00791486	0.00791486	0.0119037	0.0787625
Rhynchophorus_ferrugineus_isolate_56_(PP376180)	0	0.00427643	0.019437	0	0	0	0	0	0.00213533	0.00213533	0.01726	0	0.00213533	0.00427674	0.00213533	0.0416806	0.102679	0.00642522	0.0216312	0.0172587	0.0215886	0.00427737	0.0645676	0.088177	0.0129039	0.0668857	0.00213533	0	0	0	0.00213533	0.0599186	0.0260369	0.0194456	0.00857793	0.00213533	0	0	0.00213565	0	0.00642334	0.00213533	0.00213533	0	0	0	0	0.00213533	0.117493
Rhynchophorus_ferrugineus_isolate_Q57_(PP376181)	0.196444	0.201992	0.216101	0.196444	0.196444	0.196444	0.196444	0.196444	0.199221	0.199221	0.190921	0.196444	0.199221	0.202008	0.199221	0.199254	0.221759	0.199254	0.19646	0.190936	0.20005	0.196411	0.21052	0.24837	0.199237	0.221887	0.199221	0.196444	0.196444	0.196444	0.199221	0.213261	0.193725	0.188174	0.190921	0.199221	0.196444	0.196444	0.193645	0.196444	0.204772	0.199221	0.199221	0.196444	0.196444	0.196444	0.196444	0.199221	0.169263
Rhynchophorus_ferrugineus_isolate_M315_(HM043673)_Egypt	0	0.00427643	0.019437	0	0	0	0	0	0.00213533	0.00213533	0.01726	0	0.00213533	0.00427674	0.00213533	0.0416806	0.102679	0.00642522	0.0216312	0.0172587	0.0215886	0.00427737	0.0645676	0.088177	0.0129039	0.0668857	0.00213533	0	0	0	0.00213533	0.0599186	0.0260369	0.0194456	0.00857793	0.00213533	0	0	0.00213565	0	0.00642334	0.00213533	0.00213533	0	0	0	0	0.00213533	0.117493
Rhynchophorus_ferrugineus_isolate_KSA_Al_Ahsa_(KC954632)_-_Saudi_Arabia	0	0.00427643	0.019437	0	0	0	0	0	0.00213533	0.00213533	0.01726	0	0.00213533	0.00427674	0.00213533	0.0416806	0.102679	0.00642522	0.0216312	0.0172587	0.0215886	0.00427737	0.0645676	0.088177	0.0129039	0.0668857	0.00213533	0	0	0	0.00213533	0.0599186	0.0260369	0.0194456	0.00857793	0.00213533	0	0	0.00213565	0	0.00642334	0.00213533	0.00213533	0	0	0	0	0.00213533	0.117493
Rhynchophorus_ferrugineus_isolate_NF36_(HM043696)_Pakistan	0	0.00427643	0.019437	0	0	0	0	0	0.00213533	0.00213533	0.01726	0	0.00213533	0.00427674	0.00213533	0.0416806	0.102679	0.00642522	0.0216312	0.0172587	0.0215886	0.00427737	0.0645676	0.088177	0.0129039	0.0668857	0.00213533	0	0	0	0.00213533	0.0599186	0.0260369	0.0194456	0.00857793	0.00213533	0	0	0.00213565	0	0.00642334	0.00213533	0.00213533	0	0	0	0	0.00213533	0.117493
Rhynchophorus_ferrugineus_isolate_NF48_(HM043691)_UAE	0	0.00427643	0.019437	0	0	0	0	0	0.00213533	0.00213533	0.01726	0	0.00213533	0.00427674	0.00213533	0.0416806	0.102679	0.00642522	0.0216312	0.0172587	0.0215886	0.00427737	0.0645676	0.088177	0.0129039	0.0668857	0.00213533	0	0	0	0.00213533	0.0599186	0.0260369	0.0194456	0.00857793	0.00213533	0	0	0.00213565	0	0.00642334	0.00213533	0.00213533	0	0	0	0	0.00213533	0.117493
Rhynchophorus_ferrugineus_isolate_Ind77_(MW789117)_India	0.037183	0.0416778	0.05763	0.037183	0.037183	0.037183	0.037183	0.037183	0.0394286	0.0394286	0.0553549	0.037183	0.0394286	0.0416808	0.0394286	0.0811087	0.145566	0.0439466	0.0599464	0.0553509	0.060986	0.0416872	0.105259	0.122584	0.050758	0.107702	0.0394286	0.037183	0.037183	0.037183	0.0394286	0.100339	0.0645925	0.0576562	0.0462057	0.0394286	0.037183	0.037183	0.0394345	0.037183	0.0439334	0.0394286	0.0394286	0.037183	0.037183	0.037183	0.037183	0.0394286	0.161273
Rhynchophorus_bilineatus_isolate_RED1196_(KF311740)_-_Papua_New_Guinea	0.0275436	0.0322314	0.0488766	0.0275436	0.0275436	0.0275436	0.0275436	0.0275436	0.0298851	0.0298851	0.0464978	0.0275436	0.0298851	0.0322339	0.0298851	0.0709003	0.132823	0.0345956	0.0512935	0.0440999	0.0439732	0.032239	0.0909559	0.116851	0.0417032	0.0960619	0.0298851	0.0275436	0.0275436	0.0275436	0.0298851	0.0909486	0.0561435	0.0488999	0.0369536	0.0298851	0.0275436	0.0275436	0.0298899	0.0275436	0.0345847	0.0298851	0.0298851	0.0275436	0.0275436	0.0275436	0.0275436	0.0298851	0.14636
Rhynchophorus_vulneratus_isolate_RED063_(KF311716)_Indonesia	0.0238933	0.0283182	0.0440168	0.0238933	0.0238933	0.0238933	0.0238933	0.0238933	0.0261036	0.0261036	0.0417725	0.0238933	0.0261036	0.0283203	0.0261036	0.0670977	0.127914	0.0305482	0.0462938	0.0417694	0.0438158	0.0283246	0.0908423	0.11537	0.0372532	0.0932455	0.0261036	0.0238933	0.0238933	0.0238933	0.0261036	0.08601	0.0508625	0.0440366	0.0327735	0.0261036	0.0238933	0.0238933	0.0261075	0.0238933	0.0305392	0.0261036	0.0261036	0.0238933	0.0238933	0.0238933	0.0238933	0.0261036	0.138113
[truncated: 11 more columns]

## Sheet: Caption
Table. Estimates of Evolutionary Divergence between Sequences
The number of base substitutions per site from between sequences are shown. Analyses were conducted using the Maximum Composite Likelihood model [1]. This analysis involved 60 nucleotide sequences. Codon positions included were 1st+2nd+3rd+Noncoding. All ambiguous positions were removed for each sequence pair (pairwise deletion option). There were a total of 469 positions in the final dataset. Ev…
1. Tamura K., Nei M., and Kumar S. (2004). Prospects for inferring very large phylogenies by using the neighbor-joining method. Proceedings of the National Academy of Sciences (USA) 101:11030-11035.
2. Kumar S., Stecher G., Li M., Knyaz C., and Tamura K. (2018). MEGA X: Molecular Evolutionary Genetics Analysis across computing platforms. Molecular Biology and Evolution 35:1547-1549.
Disclaimer: Although utmost care has been taken to ensure the correctness of the caption, the caption text is provided "as is" without any warranty of any kind. Authors advise the user to carefully check the caption prior to its use for any purpose and report any errors or problems to the authors immediately (www.megasoftware.net). In no event shall the authors and their employers be liable for a…
